# Supplementary material for: Protective Effects of the Hydroethanolic Extract of Fridericia chica on Undifferentiated Human Neuroblastoma Cells Exposed to α-Zearalenol (α-ZEL) and β-Zearalenol (β-ZEL)
Source: Toxins (Basel). 2021 Oct 22;13(11):748. doi: 10.3390/toxins13110748 (PMC8618744; doi:10.3390/toxins13110748)
Supplement: Supplementary file 1 [file toxins-13-00748-s001.zip]

Archive with 1 entries (1 files):
- toxins-1419709 supplementary.pdf
